# Supplementary material for: Generation of a transparent killifish line through multiplex CRISPR/Cas9mediated gene inactivation
Source: eLife. 2023 Feb 23;12:e81549. doi: 10.7554/eLife.81549 (PMC10010688; doi:10.7554/eLife.81549)
Supplement: Figure 1—source data 1. [file elife-81549-fig1-data1.zip]

Archive with 36 entries (27 files):
- Figure_1_source_data/
- Figure_1_source_data/Figure_1_panel_ABC_source_data/
- Figure_1_source_data/Figure_1_panel_ABC_source_data/Analysis_qPCR_mitfa,ltk,csf1ra.xlsx
- Figure_1_source_data/Figure_1_panel_ABC_source_data/Gene_expression_mitfa,ltk.csf1ra.pzfx
- Figure_1_source_data/Figure_1_panel_ABC_source_data/qRT-data_calculation_mitfa,ltk,csf1ra_female_.xlsx
- Figure_1_source_data/Figure_1_panel_ABC_source_data/qRT-data_calculation_mitfa,ltk,csf1ra_male.xlsx
- Figure_1_source_data/Figure_1_panel_ABC_source_data/qRT_M08_mitfa,ltk,csf1ra;1,2,3,6wph_males+females.pcrd
- Figure_1_source_data/Figure_1_panel_ABC_source_data/qRT_M08_mitfa,ltk,csf1ra_1,2,3,6wph_plate.pltd
- Figure_1_source_data/Figure_1_panel_D_source_data/
- Figure_1_source_data/Figure_1_panel_D_source_data/GFP-positive_4.tif
- Figure_1_source_data/Figure_1_panel_D_source_data/GFP_negative_E4.czi
- Figure_1_source_data/Figure_1_panel_D_source_data/GFP_negative_E4.tif
- Figure_1_source_data/Figure_1_panel_D_source_data/GFP_positive_4.czi
- Figure_1_source_data/Figure_1_panel_EFGHIJK_E ́F ́G ́H ́I ́J ́K ́_source_data/
- Figure_1_source_data/Figure_1_panel_EFGHIJK_E ́F ́G ́H ́I ́J ́K ́_source_data/Figure_1_panel_e,f_wild_type/
- Figure_1_source_data/Figure_1_panel_EFGHIJK_E ́F ́G ́H ́I ́J ́K ́_source_data/Figure_1_panel_e,f_wild_type/Female_wild_type.JPG
- Figure_1_source_data/Figure_1_panel_EFGHIJK_E ́F ́G ́H ́I ́J ́K ́_source_data/Figure_1_panel_e,f_wild_type/Male_wild_type.JPG
- Figure_1_source_data/Figure_1_panel_EFGHIJK_E ́F ́G ́H ́I ́J ́K ́_source_data/Figure_1_panel_e,f_wild_type/Thumbs.db
- Figure_1_source_data/Figure_1_panel_EFGHIJK_E ́F ́G ́H ́I ́J ́K ́_source_data/Figure_1_panel_g-j_FO/
- Figure_1_source_data/Figure_1_panel_EFGHIJK_E ́F ́G ́H ́I ́J ́K ́_source_data/Figure_1_panel_g-j_FO/F0_female_zoom_35dph/
- Figure_1_source_data/Figure_1_panel_EFGHIJK_E ́F ́G ́H ́I ́J ́K ́_source_data/Figure_1_panel_g-j_FO/F0_female_zoom_35dph/Fish 87_Trunk_Lateral-Image Export-01.tif
- Figure_1_source_data/Figure_1_panel_EFGHIJK_E ́F ́G ́H ́I ́J ́K ́_source_data/Figure_1_panel_g-j_FO/F0_female_zoom_35dph.czi
- Figure_1_source_data/Figure_1_panel_EFGHIJK_E ́F ́G ́H ́I ́J ́K ́_source_data/Figure_1_panel_g-j_FO/F0_fish_female_transparent_25dph.jpg
- Figure_1_source_data/Figure_1_panel_EFGHIJK_E ́F ́G ́H ́I ́J ́K ́_source_data/Figure_1_panel_g-j_FO/F0_fish_male_transparent_25dph.jpg
- Figure_1_source_data/Figure_1_panel_EFGHIJK_E ́F ́G ́H ́I ́J ́K ́_source_data/Figure_1_panel_g-j_FO/F0_fish_mosaic_25dph.jpg
- Figure_1_source_data/Figure_1_panel_EFGHIJK_E ́F ́G ́H ́I ́J ́K ́_source_data/Figure_1_panel_g-j_FO/Thumbs.db
- Figure_1_source_data/Figure_1_panel_EFGHIJK_E ́F ́G ́H ́I ́J ́K ́_source_data/Figure_1_panel_k-l'_F2/
- Figure_1_source_data/Figure_1_panel_EFGHIJK_E ́F ́G ́H ́I ́J ́K ́_source_data/Figure_1_panel_k-l'_F2/Female_panel_k'.jpg
- Figure_1_source_data/Figure_1_panel_EFGHIJK_E ́F ́G ́H ́I ́J ́K ́_source_data/Figure_1_panel_k-l'_F2/Female_panel_l'.jpg
- Figure_1_source_data/Figure_1_panel_EFGHIJK_E ́F ́G ́H ́I ́J ́K ́_source_data/Figure_1_panel_k-l'_F2/Male_panel_k.jpg
- Figure_1_source_data/Figure_1_panel_EFGHIJK_E ́F ́G ́H ́I ́J ́K ́_source_data/Figure_1_panel_k-l'_F2/Male_panel_l.jpg
- Figure_1_source_data/Figure_1_panel_EFGHIJK_E ́F ́G ́H ́I ́J ́K ́_source_data/Figure_1_panel_k-l'_F2/Thumbs.db
- Figure_1_source_data/Figure_1_panel_EFGHIJK_E ́F ́G ́H ́I ́J ́K ́_source_data/Figure_1_panel_m-m'_F3/
- Figure_1_source_data/Figure_1_panel_EFGHIJK_E ́F ́G ́H ́I ́J ́K ́_source_data/Figure_1_panel_m-m'_F3/Female_panel_m'.jpg
- Figure_1_source_data/Figure_1_panel_EFGHIJK_E ́F ́G ́H ́I ́J ́K ́_source_data/Figure_1_panel_m-m'_F3/Male_panel_m.jpg
- Figure_1_source_data/Figure_1_panel_EFGHIJK_E ́F ́G ́H ́I ́J ́K ́_source_data/Figure_1_panel_m-m'_F3/Thumbs.db
