# Supplementary material for: Generation of a transparent killifish line through multiplex CRISPR/Cas9mediated gene inactivation
Source: eLife. 2023 Feb 23;12:e81549. doi: 10.7554/eLife.81549 (PMC10010688; doi:10.7554/eLife.81549)
Supplement: Figure 1—figure supplement 1—source data 1. [file elife-81549-fig1-figsupp1-data1.zip]

Archive with 18 entries (13 files):
- Figure_1_figure_supplement_1_source_data/
- Figure_1_figure_supplement_1_source_data/Figure_1_figure_supplement_1_panel_ABC_source_data/
- Figure_1_figure_supplement_1_source_data/Figure_1_figure_supplement_1_panel_ABC_source_data/Analysis_qPCR_mitfa,ltk,csf1ra.xlsx
- Figure_1_figure_supplement_1_source_data/Figure_1_figure_supplement_1_panel_ABC_source_data/Gene_expression_mitfa,ltk.csf1ra.pzfx
- Figure_1_figure_supplement_1_source_data/Figure_1_figure_supplement_1_panel_ABC_source_data/qRT-data_calculation_mitfa,ltk,csf1ra_female_vs_male_1wph.xlsx
- Figure_1_figure_supplement_1_source_data/Figure_1_figure_supplement_1_panel_ABC_source_data/qRT-data_calculation_mitfa,ltk,csf1ra_female_vs_male_2wph.xlsx
- Figure_1_figure_supplement_1_source_data/Figure_1_figure_supplement_1_panel_ABC_source_data/qRT-data_calculation_mitfa,ltk,csf1ra_female_vs_male_3wph.xlsx
- Figure_1_figure_supplement_1_source_data/Figure_1_figure_supplement_1_panel_ABC_source_data/qRT-data_calculation_mitfa,ltk,csf1ra_female_vs_male_6wph.xlsx
- Figure_1_figure_supplement_1_source_data/Figure_1_figure_supplement_1_panel_ABC_source_data/qRT_M08_mitfa,ltk,csf1ra;1,2,3,6wph_males+females.pcrd
- Figure_1_figure_supplement_1_source_data/Figure_1_figure_supplement_1_panel_ABC_source_data/qRT_M08_mitfa,ltk,csf1ra_1,2,3,6wph_plate.pltd
- Figure_1_figure_supplement_1_source_data/Figure_1_figure_supplement_1_panel_DEF_source_data/
- Figure_1_figure_supplement_1_source_data/Figure_1_figure_supplement_1_panel_DEF_source_data/Gene_loci_mitfa_ltk_csf1ra.ai
- Figure_1_figure_supplement_1_source_data/Figure_1_figure_supplement_1_panel_G_source_data/
- Figure_1_figure_supplement_1_source_data/Figure_1_figure_supplement_1_panel_G_source_data/Embryohalter_Fischeier_Gezahnt..pdf
- Figure_1_figure_supplement_1_source_data/Figure_1_figure_supplement_1_panel_G_source_data/Injection_egg.jpg
- Figure_1_figure_supplement_1_source_data/Figure_1_figure_supplement_1_panel_G_source_data/Injection_mold_stamp.jpg
- Figure_1_figure_supplement_1_source_data/Figure_1_figure_supplement_1_panel_H_source_data/
- Figure_1_figure_supplement_1_source_data/Figure_1_figure_supplement_1_panel_H_source_data/Figure_7_egg_counts.xlsx
