# Supplementary material for: Generation of a transparent killifish line through multiplex CRISPR/Cas9mediated gene inactivation
Source: eLife. 2023 Feb 23;12:e81549. doi: 10.7554/eLife.81549 (PMC10010688; doi:10.7554/eLife.81549)
Supplement: Figure 1—figure supplement 2—source data 1. [file elife-81549-fig1-figsupp2-data1.zip]

Archive with 47 entries (43 files):
- Figure_1_figure_supplement_2_source_data/
- Figure_1_figure_supplement_2_source_data/Figure_1_figure_supplement_2_panel_ABC_source_data/
- Figure_1_figure_supplement_2_source_data/Figure_1_figure_supplement_2_panel_ABC_source_data/Control digest_triple-mutants_csf1ra_18.05.2017.scn
- Figure_1_figure_supplement_2_source_data/Figure_1_figure_supplement_2_panel_ABC_source_data/Control digest_triple-mutants_ltk_18.05.2017.scn
- Figure_1_figure_supplement_2_source_data/Figure_1_figure_supplement_2_panel_ABC_source_data/Control digest_triple-mutants_mitfa_18.05.2017.scn
- Figure_1_figure_supplement_2_source_data/Figure_1_figure_supplement_2_panel_ABC_source_data/Figure_1_figure_supplement_1_panel_abc_source_data.pdf
- Figure_1_figure_supplement_2_source_data/Figure_1_figure_supplement_2_panel_ABC_source_data/Figure_1_figure_supplement_1_panel_abc_source_data.pptx
- Figure_1_figure_supplement_2_source_data/Figure_1_figure_supplement_2_panel_ABC_source_data/Figure_1_figure_supplement_1_panel_a_source_data.tif
- Figure_1_figure_supplement_2_source_data/Figure_1_figure_supplement_2_panel_ABC_source_data/Figure_1_figure_supplement_1_panel_b_source_data.tif
- Figure_1_figure_supplement_2_source_data/Figure_1_figure_supplement_2_panel_ABC_source_data/Figure_1_figure_supplement_1_panel_c_source_data.tif
- Figure_1_figure_supplement_2_source_data/Figure_1_figure_supplement_2_panel_D_source_data/
- Figure_1_figure_supplement_2_source_data/Figure_1_figure_supplement_2_panel_D_source_data/Gel_pictures/
- Figure_1_figure_supplement_2_source_data/Figure_1_figure_supplement_2_panel_D_source_data/Gel_pictures/Control digest_transp._fish_#1-41_csf1ra_Gel-oben_15.09.2017.scn
- Figure_1_figure_supplement_2_source_data/Figure_1_figure_supplement_2_panel_D_source_data/Gel_pictures/Control digest_transp._fish_#1-41_csf1ra_Gel-oben_15.09.2017.tif
- Figure_1_figure_supplement_2_source_data/Figure_1_figure_supplement_2_panel_D_source_data/Gel_pictures/Control digest_transp._fish_#1-41_csf1ra_Gel-unten_15.09.2017.scn
- Figure_1_figure_supplement_2_source_data/Figure_1_figure_supplement_2_panel_D_source_data/Gel_pictures/Control digest_transp._fish_#1-41_csf1ra_Gel-unten_15.09.2017.tif
- Figure_1_figure_supplement_2_source_data/Figure_1_figure_supplement_2_panel_D_source_data/Gel_pictures/Control digest_transp._fish_#1-41_ltk_Gel-oben_15.09.2017.scn
- Figure_1_figure_supplement_2_source_data/Figure_1_figure_supplement_2_panel_D_source_data/Gel_pictures/Control digest_transp._fish_#1-41_ltk_Gel-oben_15.09.2017.tif
- Figure_1_figure_supplement_2_source_data/Figure_1_figure_supplement_2_panel_D_source_data/Gel_pictures/Control digest_transp._fish_#1-41_ltk_Gel-unten_15.09.2017.scn
- Figure_1_figure_supplement_2_source_data/Figure_1_figure_supplement_2_panel_D_source_data/Gel_pictures/Control digest_transp._fish_#1-41_ltk_Gel-unten_15.09.2017.tif
- Figure_1_figure_supplement_2_source_data/Figure_1_figure_supplement_2_panel_D_source_data/Gel_pictures/Control digest_transp._fish_#1-41_mitfa_Gel-oben_15.09.2017.scn
- Figure_1_figure_supplement_2_source_data/Figure_1_figure_supplement_2_panel_D_source_data/Gel_pictures/Control digest_transp._fish_#1-41_mitfa_Gel-oben_15.09.2017.tif
- Figure_1_figure_supplement_2_source_data/Figure_1_figure_supplement_2_panel_D_source_data/Gel_pictures/Control digest_transp._fish_#1-41_mitfa_Gel-unten_15.09.2017.scn
- Figure_1_figure_supplement_2_source_data/Figure_1_figure_supplement_2_panel_D_source_data/Gel_pictures/Control digest_transp._fish_#1-41_mitfa_Gel-unten_15.09.2017.tif
- Figure_1_figure_supplement_2_source_data/Figure_1_figure_supplement_2_panel_D_source_data/Gel_pictures/Control digest_transp._fish_#42-89_csf1ra_Gel1-oben_27.09.2017.scn
- Figure_1_figure_supplement_2_source_data/Figure_1_figure_supplement_2_panel_D_source_data/Gel_pictures/Control digest_transp._fish_#42-89_csf1ra_Gel1-oben_27.09.2017.tif
- Figure_1_figure_supplement_2_source_data/Figure_1_figure_supplement_2_panel_D_source_data/Gel_pictures/Control digest_transp._fish_#42-89_csf1ra_Gel1-unten_27.09.2017.scn
- Figure_1_figure_supplement_2_source_data/Figure_1_figure_supplement_2_panel_D_source_data/Gel_pictures/Control digest_transp._fish_#42-89_csf1ra_Gel1-unten_27.09.2017.tif
- Figure_1_figure_supplement_2_source_data/Figure_1_figure_supplement_2_panel_D_source_data/Gel_pictures/Control digest_transp._fish_#42-89_csf1ra_Gel2_27.09.2017.scn
- Figure_1_figure_supplement_2_source_data/Figure_1_figure_supplement_2_panel_D_source_data/Gel_pictures/Control digest_transp._fish_#42-89_csf1ra_Gel2_27.09.2017.tif
- Figure_1_figure_supplement_2_source_data/Figure_1_figure_supplement_2_panel_D_source_data/Gel_pictures/Control digest_transp._fish_#42-89_ltk_Gel1-oben_27.09.2017.scn
- Figure_1_figure_supplement_2_source_data/Figure_1_figure_supplement_2_panel_D_source_data/Gel_pictures/Control digest_transp._fish_#42-89_ltk_Gel1-oben_27.09.2017.tif
- Figure_1_figure_supplement_2_source_data/Figure_1_figure_supplement_2_panel_D_source_data/Gel_pictures/Control digest_transp._fish_#42-89_ltk_Gel1-unten_27.09.2017.scn
- Figure_1_figure_supplement_2_source_data/Figure_1_figure_supplement_2_panel_D_source_data/Gel_pictures/Control digest_transp._fish_#42-89_ltk_Gel1-unten_27.09.2017.tif
- Figure_1_figure_supplement_2_source_data/Figure_1_figure_supplement_2_panel_D_source_data/Gel_pictures/Control digest_transp._fish_#42-89_ltk_Gel2_27.09.2017.scn
- Figure_1_figure_supplement_2_source_data/Figure_1_figure_supplement_2_panel_D_source_data/Gel_pictures/Control digest_transp._fish_#42-89_ltk_Gel2_27.09.2017.tif
- Figure_1_figure_supplement_2_source_data/Figure_1_figure_supplement_2_panel_D_source_data/Gel_pictures/Control digest_transp._fish_#42-89_mitfa_Gel1-oben_27.09.2017.scn
- Figure_1_figure_supplement_2_source_data/Figure_1_figure_supplement_2_panel_D_source_data/Gel_pictures/Control digest_transp._fish_#42-89_mitfa_Gel1-oben_27.09.2017.tif
- Figure_1_figure_supplement_2_source_data/Figure_1_figure_supplement_2_panel_D_source_data/Gel_pictures/Control digest_transp._fish_#42-89_mitfa_Gel1-unten_27.09.2017.scn
- Figure_1_figure_supplement_2_source_data/Figure_1_figure_supplement_2_panel_D_source_data/Gel_pictures/Control digest_transp._fish_#42-89_mitfa_Gel1-unten_27.09.2017.tif
- Figure_1_figure_supplement_2_source_data/Figure_1_figure_supplement_2_panel_D_source_data/Gel_pictures/Control digest_transp._fish_#42-89_mitfa_Gel2_27.09.2017.scn
- Figure_1_figure_supplement_2_source_data/Figure_1_figure_supplement_2_panel_D_source_data/Gel_pictures/Control digest_transp._fish_#42-89_mitfa_Gel2_27.09.2017.tif
- Figure_1_figure_supplement_2_source_data/Figure_1_figure_supplement_2_panel_D_source_data/Gel_pictures/Control digest_transp._fish_#Wdh_csf1ra_29.09.2017.scn
- Figure_1_figure_supplement_2_source_data/Figure_1_figure_supplement_2_panel_D_source_data/Gel_pictures/Control digest_transp._fish_#Wdh_csf1ra_29.09.2017.tif
- Figure_1_figure_supplement_2_source_data/Figure_1_figure_supplement_2_panel_D_source_data/Gel_pictures/Control digest_transp._fish_#Wdh_ltk_29.09.2017.scn
- Figure_1_figure_supplement_2_source_data/Figure_1_figure_supplement_2_panel_D_source_data/Gel_pictures/Control digest_transp._fish_#Wdh_ltk_29.09.2017.tif
- Figure_1_figure_supplement_2_source_data/Figure_1_figure_supplement_2_panel_D_source_data/Panel_d_data.xlsx
