# Supplementary material for: Generation of a transparent killifish line through multiplex CRISPR/Cas9mediated gene inactivation
Source: eLife. 2023 Feb 23;12:e81549. doi: 10.7554/eLife.81549 (PMC10010688; doi:10.7554/eLife.81549)
Supplement: Figure 1—figure supplement 3—source data 1. [file elife-81549-fig1-figsupp3-data1.zip]

Archive with 134 entries (105 files):
- Figure_1_figure_supplement_3_source_data/
- Figure_1_figure_supplement_3_source_data/Figure_1_figure_supplement_3_panel_ABC_source_data/
- Figure_1_figure_supplement_3_source_data/Figure_1_figure_supplement_3_panel_ABC_source_data/Originals_F1_sequencing/
- Figure_1_figure_supplement_3_source_data/Figure_1_figure_supplement_3_panel_ABC_source_data/Originals_F1_sequencing/Fish_1/
- Figure_1_figure_supplement_3_source_data/Figure_1_figure_supplement_3_panel_ABC_source_data/Originals_F1_sequencing/Fish_1/csf1ra/
- Figure_1_figure_supplement_3_source_data/Figure_1_figure_supplement_3_panel_ABC_source_data/Originals_F1_sequencing/Fish_1/csf1ra/csf #1c_M13uni-21.ab1
- Figure_1_figure_supplement_3_source_data/Figure_1_figure_supplement_3_panel_ABC_source_data/Originals_F1_sequencing/Fish_1/csf1ra/csf #1c_M13uni-21.pdf
- Figure_1_figure_supplement_3_source_data/Figure_1_figure_supplement_3_panel_ABC_source_data/Originals_F1_sequencing/Fish_1/csf1ra/csf #1c_M13uni-21.scf
- Figure_1_figure_supplement_3_source_data/Figure_1_figure_supplement_3_panel_ABC_source_data/Originals_F1_sequencing/Fish_1/csf1ra/csf #1c_M13uni-21.seq
- Figure_1_figure_supplement_3_source_data/Figure_1_figure_supplement_3_panel_ABC_source_data/Originals_F1_sequencing/Fish_1/csf1ra/csf #1c_M13uni-21.seq.clipped
- Figure_1_figure_supplement_3_source_data/Figure_1_figure_supplement_3_panel_ABC_source_data/Originals_F1_sequencing/Fish_1/ltk/
- Figure_1_figure_supplement_3_source_data/Figure_1_figure_supplement_3_panel_ABC_source_data/Originals_F1_sequencing/Fish_1/ltk/ltk #1a_M13uni-21.ab1
- Figure_1_figure_supplement_3_source_data/Figure_1_figure_supplement_3_panel_ABC_source_data/Originals_F1_sequencing/Fish_1/ltk/ltk #1a_M13uni-21.pdf
- Figure_1_figure_supplement_3_source_data/Figure_1_figure_supplement_3_panel_ABC_source_data/Originals_F1_sequencing/Fish_1/ltk/ltk #1a_M13uni-21.scf
- Figure_1_figure_supplement_3_source_data/Figure_1_figure_supplement_3_panel_ABC_source_data/Originals_F1_sequencing/Fish_1/ltk/ltk #1a_M13uni-21.seq
- Figure_1_figure_supplement_3_source_data/Figure_1_figure_supplement_3_panel_ABC_source_data/Originals_F1_sequencing/Fish_1/ltk/ltk #1a_M13uni-21.seq.clipped
- Figure_1_figure_supplement_3_source_data/Figure_1_figure_supplement_3_panel_ABC_source_data/Originals_F1_sequencing/Fish_1/mitfa/
- Figure_1_figure_supplement_3_source_data/Figure_1_figure_supplement_3_panel_ABC_source_data/Originals_F1_sequencing/Fish_1/mitfa/mitfa #1b_M13uni-21.ab1
- Figure_1_figure_supplement_3_source_data/Figure_1_figure_supplement_3_panel_ABC_source_data/Originals_F1_sequencing/Fish_1/mitfa/mitfa #1b_M13uni-21.pdf
- Figure_1_figure_supplement_3_source_data/Figure_1_figure_supplement_3_panel_ABC_source_data/Originals_F1_sequencing/Fish_1/mitfa/mitfa #1b_M13uni-21.scf
- Figure_1_figure_supplement_3_source_data/Figure_1_figure_supplement_3_panel_ABC_source_data/Originals_F1_sequencing/Fish_1/mitfa/mitfa #1b_M13uni-21.seq
- Figure_1_figure_supplement_3_source_data/Figure_1_figure_supplement_3_panel_ABC_source_data/Originals_F1_sequencing/Fish_1/mitfa/mitfa #1b_M13uni-21.seq.clipped
- Figure_1_figure_supplement_3_source_data/Figure_1_figure_supplement_3_panel_ABC_source_data/Originals_F1_sequencing/Fish_11/
- Figure_1_figure_supplement_3_source_data/Figure_1_figure_supplement_3_panel_ABC_source_data/Originals_F1_sequencing/Fish_11/csf1ra/
- Figure_1_figure_supplement_3_source_data/Figure_1_figure_supplement_3_panel_ABC_source_data/Originals_F1_sequencing/Fish_11/csf1ra/csf #11a_M13uni-21.ab1
- Figure_1_figure_supplement_3_source_data/Figure_1_figure_supplement_3_panel_ABC_source_data/Originals_F1_sequencing/Fish_11/csf1ra/csf #11a_M13uni-21.pdf
- Figure_1_figure_supplement_3_source_data/Figure_1_figure_supplement_3_panel_ABC_source_data/Originals_F1_sequencing/Fish_11/csf1ra/csf #11a_M13uni-21.scf
- Figure_1_figure_supplement_3_source_data/Figure_1_figure_supplement_3_panel_ABC_source_data/Originals_F1_sequencing/Fish_11/csf1ra/csf #11a_M13uni-21.seq
- Figure_1_figure_supplement_3_source_data/Figure_1_figure_supplement_3_panel_ABC_source_data/Originals_F1_sequencing/Fish_11/csf1ra/csf #11a_M13uni-21.seq.clipped
- Figure_1_figure_supplement_3_source_data/Figure_1_figure_supplement_3_panel_ABC_source_data/Originals_F1_sequencing/Fish_11/ltk/
- Figure_1_figure_supplement_3_source_data/Figure_1_figure_supplement_3_panel_ABC_source_data/Originals_F1_sequencing/Fish_11/ltk/ltk #11d_M13uni-21.ab1
- Figure_1_figure_supplement_3_source_data/Figure_1_figure_supplement_3_panel_ABC_source_data/Originals_F1_sequencing/Fish_11/ltk/ltk #11d_M13uni-21.pdf
- Figure_1_figure_supplement_3_source_data/Figure_1_figure_supplement_3_panel_ABC_source_data/Originals_F1_sequencing/Fish_11/ltk/ltk #11d_M13uni-21.scf
- Figure_1_figure_supplement_3_source_data/Figure_1_figure_supplement_3_panel_ABC_source_data/Originals_F1_sequencing/Fish_11/ltk/ltk #11d_M13uni-21.seq
- Figure_1_figure_supplement_3_source_data/Figure_1_figure_supplement_3_panel_ABC_source_data/Originals_F1_sequencing/Fish_11/ltk/ltk #11d_M13uni-21.seq.clipped
- Figure_1_figure_supplement_3_source_data/Figure_1_figure_supplement_3_panel_ABC_source_data/Originals_F1_sequencing/Fish_11/mitfa/
- Figure_1_figure_supplement_3_source_data/Figure_1_figure_supplement_3_panel_ABC_source_data/Originals_F1_sequencing/Fish_11/mitfa/mitfa #11a_M13uni-21.ab1
- Figure_1_figure_supplement_3_source_data/Figure_1_figure_supplement_3_panel_ABC_source_data/Originals_F1_sequencing/Fish_11/mitfa/mitfa #11a_M13uni-21.pdf
- Figure_1_figure_supplement_3_source_data/Figure_1_figure_supplement_3_panel_ABC_source_data/Originals_F1_sequencing/Fish_11/mitfa/mitfa #11a_M13uni-21.scf
- Figure_1_figure_supplement_3_source_data/Figure_1_figure_supplement_3_panel_ABC_source_data/Originals_F1_sequencing/Fish_11/mitfa/mitfa #11a_M13uni-21.seq
- Figure_1_figure_supplement_3_source_data/Figure_1_figure_supplement_3_panel_ABC_source_data/Originals_F1_sequencing/Fish_11/mitfa/mitfa #11a_M13uni-21.seq.clipped
- Figure_1_figure_supplement_3_source_data/Figure_1_figure_supplement_3_panel_ABC_source_data/Originals_F1_sequencing/Fish_18/
- Figure_1_figure_supplement_3_source_data/Figure_1_figure_supplement_3_panel_ABC_source_data/Originals_F1_sequencing/Fish_18/csf1ra/
- Figure_1_figure_supplement_3_source_data/Figure_1_figure_supplement_3_panel_ABC_source_data/Originals_F1_sequencing/Fish_18/csf1ra/csf #18f_M13uni-21.ab1
- Figure_1_figure_supplement_3_source_data/Figure_1_figure_supplement_3_panel_ABC_source_data/Originals_F1_sequencing/Fish_18/csf1ra/csf #18f_M13uni-21.pdf
- Figure_1_figure_supplement_3_source_data/Figure_1_figure_supplement_3_panel_ABC_source_data/Originals_F1_sequencing/Fish_18/csf1ra/csf #18f_M13uni-21.scf
- Figure_1_figure_supplement_3_source_data/Figure_1_figure_supplement_3_panel_ABC_source_data/Originals_F1_sequencing/Fish_18/csf1ra/csf #18f_M13uni-21.seq
- Figure_1_figure_supplement_3_source_data/Figure_1_figure_supplement_3_panel_ABC_source_data/Originals_F1_sequencing/Fish_18/csf1ra/csf #18f_M13uni-21.seq.clipped
- Figure_1_figure_supplement_3_source_data/Figure_1_figure_supplement_3_panel_ABC_source_data/Originals_F1_sequencing/Fish_18/ltk/
- Figure_1_figure_supplement_3_source_data/Figure_1_figure_supplement_3_panel_ABC_source_data/Originals_F1_sequencing/Fish_18/ltk/ltk #18c_M13uni-21.ab1
- Figure_1_figure_supplement_3_source_data/Figure_1_figure_supplement_3_panel_ABC_source_data/Originals_F1_sequencing/Fish_18/ltk/ltk #18c_M13uni-21.pdf
- Figure_1_figure_supplement_3_source_data/Figure_1_figure_supplement_3_panel_ABC_source_data/Originals_F1_sequencing/Fish_18/ltk/ltk #18c_M13uni-21.scf
- Figure_1_figure_supplement_3_source_data/Figure_1_figure_supplement_3_panel_ABC_source_data/Originals_F1_sequencing/Fish_18/ltk/ltk #18c_M13uni-21.seq
- Figure_1_figure_supplement_3_source_data/Figure_1_figure_supplement_3_panel_ABC_source_data/Originals_F1_sequencing/Fish_18/ltk/ltk #18c_M13uni-21.seq.clipped
- Figure_1_figure_supplement_3_source_data/Figure_1_figure_supplement_3_panel_ABC_source_data/Originals_F1_sequencing/Fish_18/mitfa/
- Figure_1_figure_supplement_3_source_data/Figure_1_figure_supplement_3_panel_ABC_source_data/Originals_F1_sequencing/Fish_18/mitfa/mitfa #18d_M13uni-21.ab1
- Figure_1_figure_supplement_3_source_data/Figure_1_figure_supplement_3_panel_ABC_source_data/Originals_F1_sequencing/Fish_18/mitfa/mitfa #18d_M13uni-21.pdf
- Figure_1_figure_supplement_3_source_data/Figure_1_figure_supplement_3_panel_ABC_source_data/Originals_F1_sequencing/Fish_18/mitfa/mitfa #18d_M13uni-21.scf
- Figure_1_figure_supplement_3_source_data/Figure_1_figure_supplement_3_panel_ABC_source_data/Originals_F1_sequencing/Fish_18/mitfa/mitfa #18d_M13uni-21.seq
- Figure_1_figure_supplement_3_source_data/Figure_1_figure_supplement_3_panel_ABC_source_data/Originals_F1_sequencing/Fish_18/mitfa/mitfa #18d_M13uni-21.seq.clipped
- Figure_1_figure_supplement_3_source_data/Figure_1_figure_supplement_3_panel_ABC_source_data/Originals_F1_sequencing/Fish_19/
- Figure_1_figure_supplement_3_source_data/Figure_1_figure_supplement_3_panel_ABC_source_data/Originals_F1_sequencing/Fish_19/csf1ra/
- Figure_1_figure_supplement_3_source_data/Figure_1_figure_supplement_3_panel_ABC_source_data/Originals_F1_sequencing/Fish_19/csf1ra/csf #19g_M13uni-21.ab1
- Figure_1_figure_supplement_3_source_data/Figure_1_figure_supplement_3_panel_ABC_source_data/Originals_F1_sequencing/Fish_19/csf1ra/csf #19g_M13uni-21.pdf
- Figure_1_figure_supplement_3_source_data/Figure_1_figure_supplement_3_panel_ABC_source_data/Originals_F1_sequencing/Fish_19/csf1ra/csf #19g_M13uni-21.scf
- Figure_1_figure_supplement_3_source_data/Figure_1_figure_supplement_3_panel_ABC_source_data/Originals_F1_sequencing/Fish_19/csf1ra/csf #19g_M13uni-21.seq
- Figure_1_figure_supplement_3_source_data/Figure_1_figure_supplement_3_panel_ABC_source_data/Originals_F1_sequencing/Fish_19/csf1ra/csf #19g_M13uni-21.seq.clipped
- Figure_1_figure_supplement_3_source_data/Figure_1_figure_supplement_3_panel_ABC_source_data/Originals_F1_sequencing/Fish_19/ltk/
- Figure_1_figure_supplement_3_source_data/Figure_1_figure_supplement_3_panel_ABC_source_data/Originals_F1_sequencing/Fish_19/ltk/ltk #19b_M13uni-21.ab1
- Figure_1_figure_supplement_3_source_data/Figure_1_figure_supplement_3_panel_ABC_source_data/Originals_F1_sequencing/Fish_19/ltk/ltk #19b_M13uni-21.pdf
- Figure_1_figure_supplement_3_source_data/Figure_1_figure_supplement_3_panel_ABC_source_data/Originals_F1_sequencing/Fish_19/ltk/ltk #19b_M13uni-21.scf
- Figure_1_figure_supplement_3_source_data/Figure_1_figure_supplement_3_panel_ABC_source_data/Originals_F1_sequencing/Fish_19/ltk/ltk #19b_M13uni-21.seq
- Figure_1_figure_supplement_3_source_data/Figure_1_figure_supplement_3_panel_ABC_source_data/Originals_F1_sequencing/Fish_19/ltk/ltk #19b_M13uni-21.seq.clipped
- Figure_1_figure_supplement_3_source_data/Figure_1_figure_supplement_3_panel_ABC_source_data/Originals_F1_sequencing/Fish_19/mitfa/
- Figure_1_figure_supplement_3_source_data/Figure_1_figure_supplement_3_panel_ABC_source_data/Originals_F1_sequencing/Fish_19/mitfa/mitfa #19a_M13uni-21.ab1
- Figure_1_figure_supplement_3_source_data/Figure_1_figure_supplement_3_panel_ABC_source_data/Originals_F1_sequencing/Fish_19/mitfa/mitfa #19a_M13uni-21.pdf
- Figure_1_figure_supplement_3_source_data/Figure_1_figure_supplement_3_panel_ABC_source_data/Originals_F1_sequencing/Fish_19/mitfa/mitfa #19a_M13uni-21.scf
- Figure_1_figure_supplement_3_source_data/Figure_1_figure_supplement_3_panel_ABC_source_data/Originals_F1_sequencing/Fish_19/mitfa/mitfa #19a_M13uni-21.seq
- Figure_1_figure_supplement_3_source_data/Figure_1_figure_supplement_3_panel_ABC_source_data/Originals_F1_sequencing/Fish_19/mitfa/mitfa #19a_M13uni-21.seq.clipped
- Figure_1_figure_supplement_3_source_data/Figure_1_figure_supplement_3_panel_ABC_source_data/Originals_F1_sequencing/Fish_29/
- Figure_1_figure_supplement_3_source_data/Figure_1_figure_supplement_3_panel_ABC_source_data/Originals_F1_sequencing/Fish_29/csf1ra/
- Figure_1_figure_supplement_3_source_data/Figure_1_figure_supplement_3_panel_ABC_source_data/Originals_F1_sequencing/Fish_29/csf1ra/csf #29c_M13uni-21.ab1
- Figure_1_figure_supplement_3_source_data/Figure_1_figure_supplement_3_panel_ABC_source_data/Originals_F1_sequencing/Fish_29/csf1ra/csf #29c_M13uni-21.pdf
- Figure_1_figure_supplement_3_source_data/Figure_1_figure_supplement_3_panel_ABC_source_data/Originals_F1_sequencing/Fish_29/csf1ra/csf #29c_M13uni-21.scf
- Figure_1_figure_supplement_3_source_data/Figure_1_figure_supplement_3_panel_ABC_source_data/Originals_F1_sequencing/Fish_29/csf1ra/csf #29c_M13uni-21.seq
- Figure_1_figure_supplement_3_source_data/Figure_1_figure_supplement_3_panel_ABC_source_data/Originals_F1_sequencing/Fish_29/csf1ra/csf #29c_M13uni-21.seq.clipped
- Figure_1_figure_supplement_3_source_data/Figure_1_figure_supplement_3_panel_ABC_source_data/Originals_F1_sequencing/Fish_29/ltk/
- Figure_1_figure_supplement_3_source_data/Figure_1_figure_supplement_3_panel_ABC_source_data/Originals_F1_sequencing/Fish_29/ltk/ltk #29c_M13uni-21.ab1
- Figure_1_figure_supplement_3_source_data/Figure_1_figure_supplement_3_panel_ABC_source_data/Originals_F1_sequencing/Fish_29/ltk/ltk #29c_M13uni-21.pdf
- Figure_1_figure_supplement_3_source_data/Figure_1_figure_supplement_3_panel_ABC_source_data/Originals_F1_sequencing/Fish_29/ltk/ltk #29c_M13uni-21.scf
- Figure_1_figure_supplement_3_source_data/Figure_1_figure_supplement_3_panel_ABC_source_data/Originals_F1_sequencing/Fish_29/ltk/ltk #29c_M13uni-21.seq
- Figure_1_figure_supplement_3_source_data/Figure_1_figure_supplement_3_panel_ABC_source_data/Originals_F1_sequencing/Fish_29/ltk/ltk #29c_M13uni-21.seq.clipped
- Figure_1_figure_supplement_3_source_data/Figure_1_figure_supplement_3_panel_ABC_source_data/Originals_F1_sequencing/Fish_29/mitfa/
- Figure_1_figure_supplement_3_source_data/Figure_1_figure_supplement_3_panel_ABC_source_data/Originals_F1_sequencing/Fish_29/mitfa/mitfa #29a_M13uni-21.ab1
- Figure_1_figure_supplement_3_source_data/Figure_1_figure_supplement_3_panel_ABC_source_data/Originals_F1_sequencing/Fish_29/mitfa/mitfa #29a_M13uni-21.pdf
- Figure_1_figure_supplement_3_source_data/Figure_1_figure_supplement_3_panel_ABC_source_data/Originals_F1_sequencing/Fish_29/mitfa/mitfa #29a_M13uni-21.scf
- Figure_1_figure_supplement_3_source_data/Figure_1_figure_supplement_3_panel_ABC_source_data/Originals_F1_sequencing/Fish_29/mitfa/mitfa #29a_M13uni-21.seq
- Figure_1_figure_supplement_3_source_data/Figure_1_figure_supplement_3_panel_ABC_source_data/Originals_F1_sequencing/Fish_29/mitfa/mitfa #29a_M13uni-21.seq.clipped
- Figure_1_figure_supplement_3_source_data/Figure_1_figure_supplement_3_panel_ABC_source_data/Originals_F1_sequencing/Fish_6/
- Figure_1_figure_supplement_3_source_data/Figure_1_figure_supplement_3_panel_ABC_source_data/Originals_F1_sequencing/Fish_6/csf1ra/
- Figure_1_figure_supplement_3_source_data/Figure_1_figure_supplement_3_panel_ABC_source_data/Originals_F1_sequencing/Fish_6/csf1ra/csf #6a_M13uni-21.ab1
- Figure_1_figure_supplement_3_source_data/Figure_1_figure_supplement_3_panel_ABC_source_data/Originals_F1_sequencing/Fish_6/csf1ra/csf #6a_M13uni-21.pdf
- Figure_1_figure_supplement_3_source_data/Figure_1_figure_supplement_3_panel_ABC_source_data/Originals_F1_sequencing/Fish_6/csf1ra/csf #6a_M13uni-21.scf
- Figure_1_figure_supplement_3_source_data/Figure_1_figure_supplement_3_panel_ABC_source_data/Originals_F1_sequencing/Fish_6/csf1ra/csf #6a_M13uni-21.seq
- Figure_1_figure_supplement_3_source_data/Figure_1_figure_supplement_3_panel_ABC_source_data/Originals_F1_sequencing/Fish_6/csf1ra/csf #6a_M13uni-21.seq.clipped
- Figure_1_figure_supplement_3_source_data/Figure_1_figure_supplement_3_panel_ABC_source_data/Originals_F1_sequencing/Fish_6/ltk/
- Figure_1_figure_supplement_3_source_data/Figure_1_figure_supplement_3_panel_ABC_source_data/Originals_F1_sequencing/Fish_6/ltk/ltk #6a_M13uni-21.ab1
- Figure_1_figure_supplement_3_source_data/Figure_1_figure_supplement_3_panel_ABC_source_data/Originals_F1_sequencing/Fish_6/ltk/ltk #6a_M13uni-21.pdf
- Figure_1_figure_supplement_3_source_data/Figure_1_figure_supplement_3_panel_ABC_source_data/Originals_F1_sequencing/Fish_6/ltk/ltk #6a_M13uni-21.scf
- Figure_1_figure_supplement_3_source_data/Figure_1_figure_supplement_3_panel_ABC_source_data/Originals_F1_sequencing/Fish_6/ltk/ltk #6a_M13uni-21.seq
- Figure_1_figure_supplement_3_source_data/Figure_1_figure_supplement_3_panel_ABC_source_data/Originals_F1_sequencing/Fish_6/ltk/ltk #6a_M13uni-21.seq.clipped
- Figure_1_figure_supplement_3_source_data/Figure_1_figure_supplement_3_panel_ABC_source_data/Originals_F1_sequencing/Fish_6/mitfa/
- Figure_1_figure_supplement_3_source_data/Figure_1_figure_supplement_3_panel_ABC_source_data/Originals_F1_sequencing/Fish_6/mitfa/mitfa #6c_M13uni-21.ab1
- Figure_1_figure_supplement_3_source_data/Figure_1_figure_supplement_3_panel_ABC_source_data/Originals_F1_sequencing/Fish_6/mitfa/mitfa #6c_M13uni-21.pdf
- Figure_1_figure_supplement_3_source_data/Figure_1_figure_supplement_3_panel_ABC_source_data/Originals_F1_sequencing/Fish_6/mitfa/mitfa #6c_M13uni-21.scf
- Figure_1_figure_supplement_3_source_data/Figure_1_figure_supplement_3_panel_ABC_source_data/Originals_F1_sequencing/Fish_6/mitfa/mitfa #6c_M13uni-21.seq
- Figure_1_figure_supplement_3_source_data/Figure_1_figure_supplement_3_panel_ABC_source_data/Originals_F1_sequencing/Fish_6/mitfa/mitfa #6c_M13uni-21.seq.clipped
- Figure_1_figure_supplement_3_source_data/Figure_1_figure_supplement_3_panel_ABC_source_data/Originals_F1_sequencing/Sequencing_F1_fish.docx
- Figure_1_figure_supplement_3_source_data/Figure_1_figure_supplement_3_panel_ABC_source_data/Sequences_F1.ai
- Figure_1_figure_supplement_3_source_data/Figure_1_figure_supplement_3_panel_D_source_data/
- Figure_1_figure_supplement_3_source_data/Figure_1_figure_supplement_3_panel_D_source_data/F2_embryo_#1.3.tif
- Figure_1_figure_supplement_3_source_data/Figure_1_figure_supplement_3_panel_D_source_data/F2_embryo_#1.3.tif_meta.xml
- Figure_1_figure_supplement_3_source_data/Figure_1_figure_supplement_3_panel_D_source_data/F2_embryo_#2.5.tif
- Figure_1_figure_supplement_3_source_data/Figure_1_figure_supplement_3_panel_D_source_data/F2_embryo_#2.5.tif_meta.xml
- Figure_1_figure_supplement_3_source_data/Figure_1_figure_supplement_3_panel_D_source_data/F2_embryo_#3.2.tif
- Figure_1_figure_supplement_3_source_data/Figure_1_figure_supplement_3_panel_D_source_data/F2_embryo_#3.2.tif_meta.xml
- Figure_1_figure_supplement_3_source_data/Figure_1_figure_supplement_3_panel_D_source_data/F2_embryo_#4.2.tif
- Figure_1_figure_supplement_3_source_data/Figure_1_figure_supplement_3_panel_D_source_data/F2_embryo_#4.2.tif_meta.xml
- Figure_1_figure_supplement_3_source_data/Figure_1_figure_supplement_3_panel_EF_source_data/
- Figure_1_figure_supplement_3_source_data/Figure_1_figure_supplement_3_panel_EF_source_data/Figure_1_figure_supplement_1_panel_e(1)_source_data.tif
- Figure_1_figure_supplement_3_source_data/Figure_1_figure_supplement_3_panel_EF_source_data/Figure_1_figure_supplement_1_panel_e(2)_source_data.tif
- Figure_1_figure_supplement_3_source_data/Figure_1_figure_supplement_3_panel_EF_source_data/Figure_1_figure_supplement_1_panel_e(3)_source_data.tif
- Figure_1_figure_supplement_3_source_data/Figure_1_figure_supplement_3_panel_EF_source_data/Figure_1_figure_supplement_1_panel_e_source_data.pdf
- Figure_1_figure_supplement_3_source_data/Figure_1_figure_supplement_3_panel_EF_source_data/Figure_1_figure_supplement_1_panel_e_source_data.pptx
