# Supplementary material for: Generation of a transparent killifish line through multiplex CRISPR/Cas9mediated gene inactivation
Source: eLife. 2023 Feb 23;12:e81549. doi: 10.7554/eLife.81549 (PMC10010688; doi:10.7554/eLife.81549)
Supplement: Figure 1—figure supplement 3—source data 1. [file elife-81549-fig1-figsupp3-data1.zip › Figure_1_figure_supplement_3_source_data/Figure_1_figure_supplement_3_panel_ABC_source_data/Originals_F1_sequencing/Fish_1/ltk/ltk #1a_M13uni-21.seq.clipped]

>ltk #1a_M13uni-21 -- 80..997 of sequence
TCGCCCTTTGTTCTGTCACCACCCTTGTTTGTAGTGTGGTACCGCAGGAAGAATGACCTG
CACGCCGTGAGGGGACGTCTGCAGAGTCCAGAGTACAAGTTGAGCAAGATCCGCTCCTCC
ACCATCATGACCGACTACAACCCCAACTACTGCTTCGCTGGCAAGGCTGCATCCCTCAGC
GATCTGAAGGAGGTACCACGAAAGAACATCACTCTTCTCAGGTACTGTTTGATCCACGAG
GGAACAATGTCAAAATGTACCAGATTTTCAATTTCATTAAAAACATATTTTTGTTGGTAT
TTTATTTTATTTATTTTTTTAGGGCTCTTGGACACGGAGCATTTGGTGAAGTCTATGAAG
GACAAGTTCTGGGGATGAGTGCTGATGGTGGCTCCATGCAGGTGGCCATAAAGGTCAGCC
CACACTCTGCACAAGACAAGTTGCAGTGACACAGACAAAAAGCACACATAATTCACCCAG
CAGCATCCAGCACAGACGTTTTTACTTCTCAGTCCAGAAGAATTTAATGAATTTATTTTT
CAAAGTAGTTTATTGTTTTAATATTTTAGAAGATATAAGTGTGACAGTTGAAGAAAAGTT
AAAATCACCCACAAACTGGAGCAAATGCGTTCAACCGTTGGCTTCACGTATGCAAAAAAA
GTAAAGAAAAGCTGATCTCTGTAGGGTGTAGCCTGCTTTTCAGTGCTCTGCTGATTAGGT
CTGGTAATAAAGTTCCCCTTGACAAAGGCACGCACTTCAACCAGCTTCTCTGATTCTGTC
TGCTCCACAGACTCTTCCAGAAATCTGCTCCGAGCAGGATGAAATGGATTTCCTGAGGCG
CTGATTATGAGGTGCGACTAGCCGAGTCTGCCAGTTCAGCTTTATTATACAAGCAACGGA
GACCAGGTTGTTGTTGCA
