# Supplementary material for: Generation of a transparent killifish line through multiplex CRISPR/Cas9mediated gene inactivation
Source: eLife. 2023 Feb 23;12:e81549. doi: 10.7554/eLife.81549 (PMC10010688; doi:10.7554/eLife.81549)
Supplement: Figure 1—figure supplement 3—source data 1. [file elife-81549-fig1-figsupp3-data1.zip › Figure_1_figure_supplement_3_source_data/Figure_1_figure_supplement_3_panel_ABC_source_data/Originals_F1_sequencing/Fish_11/ltk/ltk #11d_M13uni-21.seq.clipped]

>ltk #11d_M13uni-21 -- 14..1018 of sequence
ATAGGGCGATTGGGCCCTCTAGATGCATGCTCGAGCGGCCGCCAGTGTGATGGATATCTG
CAGAATTCGCCCTTTGTTCTGTCACCACCCTTGTTTGTAGTGTGGTACCGCAGGAAGAAT
GACCTGCACGCCGTGAGGGGACGTCTGCAGAGTCCAGAGTACAAGTTGAGCAAGATCCGC
TCCTCCACCATCATGGCCGACTACAACCCCAACTACTGCTTCGCTGGCAAGGCTGCATCC
CTCAGCGATCTGAAGGAGGTACCACGAAAGAACATCACTCTTCTCAGGTACTGTTTGATC
CACGAGGGAACAATGTCAAAATGTACCAGATTTTCAATTTCATTAAAAACATATTTTTGT
TGGTATTTTATTTTATTTATTTTTTTAGGGCTCTTGGACACGGAGCATTTGGTGAAGTCT
ATGAAGGACAAGTTCTGGGGATGAGTGCTGATGGTGGCTCCATGCAGGTGGCCATAAAGG
TCAGCCCACACTCTGCGCAAGACAAGTTGCAGTGACACAGACAAAAAGCACACATAATTC
ACCCAGCAGCATCCAGCACAGACGTTTTTACTTCTCAGTCCAGAAGAATTTAATGAATTT
ATTTTTCAAAGTAGTTTATTGTTTTAATATTTTAGAAGATATAAGTGTGACAGTTGAAGA
AAGGTTAAAATCACCCACAAACTGGAGCAAATGCGTTCAACCGTTGGCTTCACGTATGCA
AAAAAAGTAAAGAAAAGCTGATCTCTGTAGGGTGTAGCCTGCTTTTCAGTGCTCTGCTGA
TTAGGTCTGGTAATAAAGTTCCCCTTGACAAAGGCACACACTTCAACCAGCTTCTCTGAT
TCTGTCTGCTCCACAGACTCTTCCAGAAATCTGCTCCGAGCAGGATGAAATGGATTTCCT
GAGGCGCTGATTATGAGGTGCGACTAGCCGAGTCTGCCAGTTCAGCTTTATTATACAAGC
AACGGAGACCAGGTTGTTGTTGCACATTTCTTCCTCTTTCTCTGT
