# Supplementary material for: Generation of a transparent killifish line through multiplex CRISPR/Cas9mediated gene inactivation
Source: eLife. 2023 Feb 23;12:e81549. doi: 10.7554/eLife.81549 (PMC10010688; doi:10.7554/eLife.81549)
Supplement: Figure 1—figure supplement 3—source data 1. [file elife-81549-fig1-figsupp3-data1.zip › Figure_1_figure_supplement_3_source_data/Figure_1_figure_supplement_3_panel_ABC_source_data/Originals_F1_sequencing/Fish_18/csf1ra/csf #18f_M13uni-21.seq]

> csf #18f_M13uni-21 -- unclipped
GGCTGACTACTATAGGGCGATTGGGCCCTCTAGATGCATGCTCGAGCGGCCGCCAGTGTG
ATGGATATCTGCAGAATTCGCCCTTACGGATTTCATACCTGGGCTTCTGAAAAACAAAAT
CAAACAGAGCGATCAAAAAGACCTGCTACTGAACTAGTGATCCTGTACTAGATTCGCTGT
TAGGATTTAAATGTACCTGTTTATATTCGTAAAGCAGAAAAACCAGCAGCACCAGGAGGA
TTGCCATGATTGCCGCTACTCCGCTCAGGGTGGTGGTTAAAAGTTCATCTGTCCAGTCAG
ATAAAAACCTTCATTGGTGTTTTGACTCATTTCAACTGTATGATAACCAATCAAAATAAC
AAACACTCACCAGAAAAAGTGTCTCTGCTGATGCCAACCAAATTGAAAGCCACACACTCC
ACAGTCATCCTCTGGGTGGACGGTCCCACTCTGAGGACGCTCTCCACTTCCACAGCTCCG
TTCTCCTCCCTCTGGACCTCCACAGTAAGGGCCTGGAGGGGGACTGCCAACTGCAACCCG
GAGGTGCTCTCATTGCACCTGTGTCATCACCCCAAAACACAGGAACAAGATCTTATTTGC
TCCTAATTTGTGATGTTTTGGGTGATTTTTATGGCCAATTTATTACATTTTACATTAAAC
GGTTCTTACGTGGGCCGTATTCCTAGACACTGATACCAGATGATTCTCGGAGCAGGATAG
CCGAATGAGGTGCAAGTCAGAGTGGTGACATTCTCCCATCGCACCACTGCAACAGGTCTC
TCTGTTGCATAGCAATAAAAAATAGAAGCAAACATGCTCTTTCAGGTTTTACAGCGTTGA
TATTATTAGCAACACTTGCTTTGATTTCTGTCACTTACGATACATTTGAGCTTGAAACTT
GATGGATGCGTTGACCAAGTTGCTTCTGGCGTAGAACGTGTACTGGCCTTGCTCCTGAAT
GTTCATTCTCTTCAGCTGCAGGCTTGCACGGTATCTATGAAGGGCGAATTCCAGCACACT
GG
