# Supplementary material for: Generation of a transparent killifish line through multiplex CRISPR/Cas9mediated gene inactivation
Source: eLife. 2023 Feb 23;12:e81549. doi: 10.7554/eLife.81549 (PMC10010688; doi:10.7554/eLife.81549)
Supplement: Figure 1—figure supplement 3—source data 1. [file elife-81549-fig1-figsupp3-data1.zip › Figure_1_figure_supplement_3_source_data/Figure_1_figure_supplement_3_panel_ABC_source_data/Originals_F1_sequencing/Fish_19/csf1ra/csf #19g_M13uni-21.seq.clipped]

>csf #19g_M13uni-21 -- 19..757 of sequence
GGGCGAATTGGGCCCTCTAGATGCATGCTCGAGCGGCCGCCAGTGTGATGGATATCTGCA
GAATTCGCCCTTACGGATTTCATACCTGGGCTTCTGAAAAACAAAATCAAACAGAGCGAT
CAAAAAGACCTGCTACTGAACTAGTGATCCTGTACTAGATTCGCTGTTAGGATTTAAATG
TACCTGTTTATATTTGTAAAGCAGAAAAACCAGCAGCACCAGGAGGATTGCCATGATTGC
CGCTACTCCGCTCAGGGTGGTGGTTAAAAGTTCATCTGTCCAGTCAGATAAAAACCTTCA
TTGGTGTTTTGACTCATTTCAACTGTATGATAACCAATCAAAATAACAAACACTCACCAG
AAAAAGTGTCTCTGCTGATGCCAACCAAATTGAAAGCCACACACTCCACAGTCATCCTCT
GGGTGGACGGTCCCACTCTGAGGACGCTCTCCACTTCCACAGGCTCCGTTCTCCTCCCTC
TGGACCTCCACAGTAAGAGCCTGGAGGGGGACTGGCCAACTGCAACCCGGAGGTGCTCTC
ATTGCACCTGTGTCATCACCCCCAAAACACAGGAACAAGGACCTTATTTGCTCCTAATTT
GTGATGTTTTGGGTGATTTTTATGGGCCAATTTATTTACATTTTTACATTTAAAACGGTT
TCTTTACGTGGGGCCGGTATTCCCTAGGACACCTGAATACCCAGATGATTTCTCGGGAGC
AGGGATAGCCGAAATGAGG
