# Supplementary material for: Generation of a transparent killifish line through multiplex CRISPR/Cas9mediated gene inactivation
Source: eLife. 2023 Feb 23;12:e81549. doi: 10.7554/eLife.81549 (PMC10010688; doi:10.7554/eLife.81549)
Supplement: Figure 1—figure supplement 3—source data 1. [file elife-81549-fig1-figsupp3-data1.zip › Figure_1_figure_supplement_3_source_data/Figure_1_figure_supplement_3_panel_ABC_source_data/Originals_F1_sequencing/Fish_6/csf1ra/csf #6a_M13uni-21.seq]

> csf #6a_M13uni-21 -- unclipped
TGCTGACTACTATAGGGCGATTGGGCCCTCTAGATGCATGCTCGAGCGGCCGCCAGTGTG
ATGGATATCTGCAGAATTCGCCCTTACGGATTTCATACCTGGGCTTCTGAAAAACAAAAT
CAAACAGAGCGATCAAAAAGACCTGCTACTGAACTAGTGATCCTGTACTAGATTCGCTGT
TAGGATTTAAATGTACCTGTTTATATTTGTAAAGCAGAAAAACCAGCAGCACCAGGAGGA
TTGCCATGATTGCCGCTACTCCGCTCAGGGTGGTGGTTAAAAGTTCATCTGTCCAGTCAG
ATAAAAACCTTCATTGGTGTTTTGACTCATTTCAACTGTATGATAACCAATCAAAATAAC
AAACACTCACCAGAAACCTCCAAAAGTGTCTCTGCTGATGCCAACCAAATTGAAAGCCAC
ACACTCCACAGTCATCCTCTGGGTGGACGGTCCCACTCTGAGGACGCTCTCCACTTCCAC
AGCTCCGTTCTCCTCCCTCTGGACCTCCACAGTAAGAGCCTGGAGGGGGACTGCCAACTG
CAACCCGGAGGTGCTCTCATTGCACCTGTGTCATCACCCCAAAACACAGGAACAAGATCT
TATTTGCTCCTAATTTGTGATGTTTTGGGTGATTTTTATGGCCAATTTATTACATTTTGC
ATTAAACGGTTCTTACGTGGGCCGTATTCCTAGACACTGATACCAGATGATTCTCGGAGC
AGGATAGCCGAATGAGGTGCAAGTCAGAGTGGTGACATTCTCCCATCGCACCACTGCAAC
AGGTCTCTCTGTTGCATAGCAATAAAAAATAGAAGCAAACATACTCTTTCAGGTTTTACA
GCGTTGATATTATTAGCAACACTTGCTTTGATTTCTGTCACTTACGATACATTTGAACTT
GAAACTTGATGGATGCGTTGACCAAGTAGCTTCTGGCGTAGAACGTGTACTGGCCTTGCT
CCTGAATGTTCATTCTCTTCAGCTGCAGGCTTGCACGGTATCTATGAAGGGCGAATTCCA
GCACACTGGCGGCCGTTACTAGTGGATCCAAACTCGGTACCAAGCTTGATGCATAGCTTG
AGAATTCTATAGGGGCACCTAAAAAACCTG
