# Supplementary material for: Generation of a transparent killifish line through multiplex CRISPR/Cas9mediated gene inactivation
Source: eLife. 2023 Feb 23;12:e81549. doi: 10.7554/eLife.81549 (PMC10010688; doi:10.7554/eLife.81549)
Supplement: Figure 1—figure supplement 3—source data 1. [file elife-81549-fig1-figsupp3-data1.zip › Figure_1_figure_supplement_3_source_data/Figure_1_figure_supplement_3_panel_ABC_source_data/Originals_F1_sequencing/Fish_6/ltk/ltk #6a_M13uni-21.seq]

> ltk #6a_M13uni-21 -- unclipped
GAACGACTACTATAGGGCGATTGGGCCCTCTAGATGCATGCTCGAGCGGCCGCCAGTGTG
ATGGATATCTGCAGAATTCGCCCTTTGTTCTGTCACCACCCTTGTTTGTAGTGTGGTACC
GCAGGAAGAATGACCTGCACGCCGTGAGGGGACGTCTGCAGAGTCCAGAGTACAAGTTGG
GCAAGATCCGCTCCTCCACCATCATGACCGACTACAACCCCAACTACTGCTTCGCTGGCA
AGGCTGCATCCCTCAGCGATCTGAAGGAGGTACCACGAAAGAACATCACTCTTCTCAGGT
ACTGTTTGATCCACGAGGGAACAATGTCAAAATGTACCAGATTTTCAACTTCATTAAAAA
CATATTTTTGTTGGTATTTTATTTTATTTATTTTTTTAGGGCTCTTGGACACGGAGCATT
TGGTGAAGTCTATGAAGGACAAGTTCTGGGGATGAGTGCTGATGGTGGCTCCATGCAGGT
GGCCATAAAGGTCAGCCCACACTCTGCACAAGACAAGTTGCAGTGACACAGACAAAAAGC
ACACATAATTCACCCAGCAGCATCCAGCACAGACGTTTTTACTTCTCAATCCAGAAGAAT
TTAATGAATTTATTTTTCAAAGTAGTTTATTGTTTTAATATTTTAGAAGATATAAGTGTG
ACAGTTGAAGAAAAGTTAAAATCACCCACAAACTGGAGCAAATGCGTTCAACCGTTGGCT
TCACGTATGCAAAAAAAGTAAAGAAAAGCTGATCTCTGTAGGGTGTAGCCTGCTTTTCAG
TGCTCTGCTGATTAGGTCTGGTAATAAAGTTCCCCTTGACAAAGGCACACACTCCAACCA
GCTTCTCTGATTCTGTCTGCTCCACAGACTCTTCCAGAAATCTGCTCCGAGCAGGATGAA
ATGGATTTCCTGAGGCGCTGATTATGAGGTGCGACTAGCCGAGTCTGCCAGTTCAGCTTT
ATTATACAAGCAACGGAGACCAGGTTGTTGTTGCACATTTCTTCCTCTTTCTCTGTGTGG
AAAAATCAGATGAAATGAAAGGTCCATTTGTAAAACGAAG
