# Supplementary material for: Generation of a transparent killifish line through multiplex CRISPR/Cas9mediated gene inactivation
Source: eLife. 2023 Feb 23;12:e81549. doi: 10.7554/eLife.81549 (PMC10010688; doi:10.7554/eLife.81549)
Supplement: Figure 2—source data 1. [file elife-81549-fig2-data1.zip]

Archive with 13 entries (9 files):
- Figure_2_source_data/
- Figure_2_source_data/Figure_2_panel_A_source_data/
- Figure_2_source_data/Figure_2_panel_A_source_data/Figure_2_panel_a_source_data.pdf
- Figure_2_source_data/Figure_2_panel_A_source_data/Figure_2_panel_a_source_data.pptx
- Figure_2_source_data/Figure_2_panel_A_source_data/Figure_2_panel_a_source_data.tif
- Figure_2_source_data/Figure_2_panel_B_source_data/
- Figure_2_source_data/Figure_2_panel_B_source_data/FACS_analysis_WKM.xlsx
- Figure_2_source_data/Figure_2_panel_B_source_data/WKM_FACS_csf1ra_mutants.pdf
- Figure_2_source_data/Figure_2_panel_CD_C ́D ́_source_data/
- Figure_2_source_data/Figure_2_panel_CD_C ́D ́_source_data/female_239dph.JPG
- Figure_2_source_data/Figure_2_panel_CD_C ́D ́_source_data/female_42dph.JPG
- Figure_2_source_data/Figure_2_panel_CD_C ́D ́_source_data/male_239dph.JPG
- Figure_2_source_data/Figure_2_panel_CD_C ́D ́_source_data/male_42dph.JPG
