# Supplementary material for: Generation of a transparent killifish line through multiplex CRISPR/Cas9mediated gene inactivation
Source: eLife. 2023 Feb 23;12:e81549. doi: 10.7554/eLife.81549 (PMC10010688; doi:10.7554/eLife.81549)
Supplement: Figure 2—figure supplement 1—source data 1. [file elife-81549-fig2-figsupp1-data1.zip]

Archive with 8 entries (4 files):
- Figure_2_figure_supplement_1_source_data/
- Figure_2_figure_supplement_1_source_data/Figure_2_figure_supplement_1_panel_A_source_data/
- Figure_2_figure_supplement_1_source_data/Figure_2_figure_supplement_1_panel_A_source_data/Lifespan_WT_vs_klara.pzfx
- Figure_2_figure_supplement_1_source_data/Figure_2_figure_supplement_1_panel_B_source_data/
- Figure_2_figure_supplement_1_source_data/Figure_2_figure_supplement_1_panel_B_source_data/Growth_rate_klara_M08.xlsx
- Figure_2_figure_supplement_1_source_data/Figure_2_figure_supplement_1_panel_B_source_data/Growth_rate_size_weight.pzfx
- Figure_2_figure_supplement_1_source_data/Figure_2_figure_supplement_1_panel_CD_source_data/
- Figure_2_figure_supplement_1_source_data/Figure_2_figure_supplement_1_panel_CD_source_data/FACS_WKM_panel_cd.pdf
