# Supplementary material for: Generation of a transparent killifish line through multiplex CRISPR/Cas9mediated gene inactivation
Source: eLife. 2023 Feb 23;12:e81549. doi: 10.7554/eLife.81549 (PMC10010688; doi:10.7554/eLife.81549)
Supplement: Figure 3—source data 1. [file elife-81549-fig3-data1.zip]

Archive with 22 entries (17 files):
- Figure_3_source_data/
- Figure_3_source_data/Figure_3_panel_A_source_data/
- Figure_3_source_data/Figure_3_panel_A_source_data/Collected_eggs_WT_klara.pzfx
- Figure_3_source_data/Figure_3_panel_A_source_data/Egg_collection_panel_a.xlsx
- Figure_3_source_data/Figure_3_panel_B_source_data/
- Figure_3_source_data/Figure_3_panel_B_source_data/female.png
- Figure_3_source_data/Figure_3_panel_B_source_data/Genotypes_panel_b.xlsx
- Figure_3_source_data/Figure_3_panel_B_source_data/Genotyping_HRMA_for_panel_b/
- Figure_3_source_data/Figure_3_panel_B_source_data/Genotyping_HRMA_for_panel_b/HRMA_ltk_coll_06.12..pltd
- Figure_3_source_data/Figure_3_panel_B_source_data/Genotyping_HRMA_for_panel_b/HRMA_ltk_coll_15.11..pltd
- Figure_3_source_data/Figure_3_panel_B_source_data/Genotyping_HRMA_for_panel_b/HRMA_ltk_coll_22.11..pltd
- Figure_3_source_data/Figure_3_panel_B_source_data/Genotyping_HRMA_for_panel_b/HRMA_ltk_coll_29.11..pltd
- Figure_3_source_data/Figure_3_panel_B_source_data/Genotyping_HRMA_for_panel_b/Johannes_2022-01-31 11-07-02_CT013043.pcrd
- Figure_3_source_data/Figure_3_panel_B_source_data/Genotyping_HRMA_for_panel_b/Johannes_2022-01-31 14-02-30_CT013043.pcrd
- Figure_3_source_data/Figure_3_panel_B_source_data/Genotyping_HRMA_for_panel_b/Johannes_2022-02-01 10-05-22_CT013043.pcrd
- Figure_3_source_data/Figure_3_panel_B_source_data/Genotyping_HRMA_for_panel_b/Johannes_2022-02-01 13-00-38_CT013043.pcrd
- Figure_3_source_data/Figure_3_panel_B_source_data/Male klara.png
- Figure_3_source_data/Figure_3_panel_B_source_data/Male.png
- Figure_3_source_data/Figure_3_panel_B_source_data/Picture1.png
- Figure_3_source_data/Figure_3_panel_B_source_data/Thumbs.db
- Figure_3_source_data/Figure_3_panel_C_source_data/
- Figure_3_source_data/Figure_3_panel_C_source_data/Panel_c.xls
