# Supplementary material for: Generation of a transparent killifish line through multiplex CRISPR/Cas9mediated gene inactivation
Source: eLife. 2023 Feb 23;12:e81549. doi: 10.7554/eLife.81549 (PMC10010688; doi:10.7554/eLife.81549)
Supplement: Figure 4—source data 1. [file elife-81549-fig4-data1.zip]

Archive with 18 entries (10 files):
- Figure_4_source_data/
- Figure_4_source_data/Figure_4_panel_A_source_data/
- Figure_4_source_data/Figure_4_panel_A_source_data/female_klara.JPG
- Figure_4_source_data/Figure_4_panel_A_source_data/female_WT.JPG
- Figure_4_source_data/Figure_4_panel_A_source_data/male_klara.JPG
- Figure_4_source_data/Figure_4_panel_A_source_data/male_WT.JPG
- Figure_4_source_data/Figure_4_panel_A_source_data/Thumbs.db
- Figure_4_source_data/Figure_4_panel_B_source_data/
- Figure_4_source_data/Figure_4_panel_B_source_data/Control/
- Figure_4_source_data/Figure_4_panel_B_source_data/Control/Uninjected_H1_1-Image Export-01/
- Figure_4_source_data/Figure_4_panel_B_source_data/Control/Uninjected_H1_1-Image Export-01/Uninjected_H1_1-Image Export-01.jpg
- Figure_4_source_data/Figure_4_panel_B_source_data/Control/Uninjected_H1_1.czi
- Figure_4_source_data/Figure_4_panel_B_source_data/GFP-positive/
- Figure_4_source_data/Figure_4_panel_B_source_data/GFP-positive/GFP-positive_C6_1-Image Export-03/
- Figure_4_source_data/Figure_4_panel_B_source_data/GFP-positive/GFP-positive_C6_1-Image Export-03/GFP-positive_C6_1-Image Export-03.jpg
- Figure_4_source_data/Figure_4_panel_B_source_data/GFP-positive/GFP-positive_C6_1.czi
- Figure_4_source_data/Figure_4_panel_C_source_data/
- Figure_4_source_data/Figure_4_panel_C_source_data/F0_fish.JPG
