# Supplementary material for: Generation of a transparent killifish line through multiplex CRISPR/Cas9mediated gene inactivation
Source: eLife. 2023 Feb 23;12:e81549. doi: 10.7554/eLife.81549 (PMC10010688; doi:10.7554/eLife.81549)
Supplement: Figure 4—figure supplement 1—source data 1. [file elife-81549-fig4-figsupp1-data1.zip]

Archive with 31 entries (23 files):
- Figure_4_figure_supplement_1_source_data/
- Figure_4_figure_supplement_1_source_data/Figure_4_figure_supplement_1_panel_A_source_data/
- Figure_4_figure_supplement_1_source_data/Figure_4_figure_supplement_1_panel_A_source_data/panel_a_slc45a2_locus.ai
- Figure_4_figure_supplement_1_source_data/Figure_4_figure_supplement_1_panel_BCD_source_data/
- Figure_4_figure_supplement_1_source_data/Figure_4_figure_supplement_1_panel_BCD_source_data/Figure_4_figure_supplement_1_panel_bcd_source_data.pdf
- Figure_4_figure_supplement_1_source_data/Figure_4_figure_supplement_1_panel_BCD_source_data/Figure_4_figure_supplement_1_panel_bcd_source_data.pptx
- Figure_4_figure_supplement_1_source_data/Figure_4_figure_supplement_1_panel_BCD_source_data/Figure_4_figure_supplement_1_panel_b_source_data.tif
- Figure_4_figure_supplement_1_source_data/Figure_4_figure_supplement_1_panel_BCD_source_data/Figure_4_figure_supplement_1_panel_c_source_data.tif
- Figure_4_figure_supplement_1_source_data/Figure_4_figure_supplement_1_panel_BCD_source_data/Figure_4_figure_supplement_1_panel_d_source_data.tif
- Figure_4_figure_supplement_1_source_data/Figure_4_figure_supplement_1_panel_E_source_data/
- Figure_4_figure_supplement_1_source_data/Figure_4_figure_supplement_1_panel_E_source_data/Originals_Sequencing_data/
- Figure_4_figure_supplement_1_source_data/Figure_4_figure_supplement_1_panel_E_source_data/Originals_Sequencing_data/Fish_2/
- Figure_4_figure_supplement_1_source_data/Figure_4_figure_supplement_1_panel_E_source_data/Originals_Sequencing_data/Fish_2/#2.ab1
- Figure_4_figure_supplement_1_source_data/Figure_4_figure_supplement_1_panel_E_source_data/Originals_Sequencing_data/Fish_2/#2.pdf
- Figure_4_figure_supplement_1_source_data/Figure_4_figure_supplement_1_panel_E_source_data/Originals_Sequencing_data/Fish_2/#2.scf
- Figure_4_figure_supplement_1_source_data/Figure_4_figure_supplement_1_panel_E_source_data/Originals_Sequencing_data/Fish_2/#2.seq
- Figure_4_figure_supplement_1_source_data/Figure_4_figure_supplement_1_panel_E_source_data/Originals_Sequencing_data/Fish_2/#2.seq.clipped
- Figure_4_figure_supplement_1_source_data/Figure_4_figure_supplement_1_panel_E_source_data/Originals_Sequencing_data/Fish_29/
- Figure_4_figure_supplement_1_source_data/Figure_4_figure_supplement_1_panel_E_source_data/Originals_Sequencing_data/Fish_29/#29.ab1
- Figure_4_figure_supplement_1_source_data/Figure_4_figure_supplement_1_panel_E_source_data/Originals_Sequencing_data/Fish_29/#29.pdf
- Figure_4_figure_supplement_1_source_data/Figure_4_figure_supplement_1_panel_E_source_data/Originals_Sequencing_data/Fish_29/#29.scf
- Figure_4_figure_supplement_1_source_data/Figure_4_figure_supplement_1_panel_E_source_data/Originals_Sequencing_data/Fish_29/#29.seq
- Figure_4_figure_supplement_1_source_data/Figure_4_figure_supplement_1_panel_E_source_data/Originals_Sequencing_data/Fish_29/#29.seq.clipped
- Figure_4_figure_supplement_1_source_data/Figure_4_figure_supplement_1_panel_E_source_data/Originals_Sequencing_data/Fish_9/
- Figure_4_figure_supplement_1_source_data/Figure_4_figure_supplement_1_panel_E_source_data/Originals_Sequencing_data/Fish_9/#9.ab1
- Figure_4_figure_supplement_1_source_data/Figure_4_figure_supplement_1_panel_E_source_data/Originals_Sequencing_data/Fish_9/#9.pdf
- Figure_4_figure_supplement_1_source_data/Figure_4_figure_supplement_1_panel_E_source_data/Originals_Sequencing_data/Fish_9/#9.scf
- Figure_4_figure_supplement_1_source_data/Figure_4_figure_supplement_1_panel_E_source_data/Originals_Sequencing_data/Fish_9/#9.seq
- Figure_4_figure_supplement_1_source_data/Figure_4_figure_supplement_1_panel_E_source_data/Originals_Sequencing_data/Fish_9/#9.seq.clipped
- Figure_4_figure_supplement_1_source_data/Figure_4_figure_supplement_1_panel_E_source_data/Originals_Sequencing_data/slc45a2_F1_seq.docx
- Figure_4_figure_supplement_1_source_data/Figure_4_figure_supplement_1_panel_E_source_data/panel_e_F1.ai
