# Supplementary material for: Generation of a transparent killifish line through multiplex CRISPR/Cas9mediated gene inactivation
Source: eLife. 2023 Feb 23;12:e81549. doi: 10.7554/eLife.81549 (PMC10010688; doi:10.7554/eLife.81549)
Supplement: Figure 4—figure supplement 1—source data 1. [file elife-81549-fig4-figsupp1-data1.zip › Figure_4_figure_supplement_1_source_data/Figure_4_figure_supplement_1_panel_E_source_data/Originals_Sequencing_data/Fish_2/#2.seq]

> #2 -- unclipped
ACCCAAGGCTGAATGAAGAGATACATTCTCATTCTGCCTCTTTAATTTTCATTATTTCTC
ATCATTCTGGTTCTTCCTCGCTTTCACCGATCTCCACCATGACCTTGTCTGAGGACCAGT
CTGCGAGGCCCCAGCCCTGTTTGATCACAGAGCCCGGAAAGCATATCAGCACATCGTTGC
ACCAGCACACAACAGAACACATTGGCTCCAAAGAGGACTATATGGACAGCGAGGAGAATG
GTGTGTTTGGAGTCGTGGAGCCCCCCAGGCGCTCTCGGGGTCGCCTCGTCCTCCACAGCC
TGGTGATGTTTGGTAGGGAGTTCTGCTACGCTGTGGAGGCAGCCTTCGTCACACCGGTAC
TCCTGAGCGTCGGCTTGCCTCGGAGCCTCTACAGCCTGGTGTGGCTGATCAGCCCCATCC
TGGGCTTCCTGCTTCAACCCATCATCGGCTCAGCCAGTGACTACTGCCTGTGGGGTAGTG
GGGCAGGCGGAGGCCCTACATCCTGGTCCTTGGCATCCTCATGCTGCTGGGAATCAGCAT
GTTCCTCAACGGAGATGCTGTCATCTCAGGTGAGGGCAAAGACGTATTATAATCTAGTTC
CAGCTGTAACTCGGCTCTAAATCGTACAAT
