# Supplementary material for: Generation of a transparent killifish line through multiplex CRISPR/Cas9mediated gene inactivation
Source: eLife. 2023 Feb 23;12:e81549. doi: 10.7554/eLife.81549 (PMC10010688; doi:10.7554/eLife.81549)
Supplement: Figure 4—figure supplement 1—source data 1. [file elife-81549-fig4-figsupp1-data1.zip › Figure_4_figure_supplement_1_source_data/Figure_4_figure_supplement_1_panel_E_source_data/Originals_Sequencing_data/Fish_9/#9.seq.clipped]

>#9 -- 21..629 of sequence
GAGACTACATTCTCATTCTGCCTCTTTAAATTTTCATTATTTCTCATCATTCTGGTTCTT
CCTCGCTTTCACCGATCTCCACCATGACCTTGTCTGAGGACCAGTCTGCGAGGCCCCAGC
CCTGCTTGATCACAGAGCCCGGAAAGCATATCAGCACATCGTTGCACCAGCACACAACAG
AACACATTGGCTCCAAAGAGGACTATATGGACAGCGAGGAGAATGGTGTGTTTGGAGTCG
TGGAGCCCCCCAGGCGCTCTCGGGGTCGCCTCGTCCTCCACAGCCTGGTGATGTTTGGTA
GGGAGTTCTGCTACGCTGTGGAGGCAGCCTTCGTCACTCCGGTGCTCCTGAGCGTCGGCT
TGCCTCGGAGCCTCTACAGCCTGGTGTGGCTGATCAGCCCCATCCTGGGCTTCCTGCTTC
AACCCATCATCGGCTCAGCCAGTGACTACTGCTGAGGGGGCAGGCGGAGGCCCTACATCC
TGGTCCTTGGCATCCTCATGCTGCTGGGAATCAGCATGTTCCTCAACGGAGATGCTGTCA
TCTCAGGTGAGGGCAAAGACGTATTATAATCTAGTTCCAGCTGTAACTCGGCTTAATCGT
GCACGTGCA
