# Supplementary material for: Generation of a transparent killifish line through multiplex CRISPR/Cas9mediated gene inactivation
Source: eLife. 2023 Feb 23;12:e81549. doi: 10.7554/eLife.81549 (PMC10010688; doi:10.7554/eLife.81549)
Supplement: Figure 5—source data 1. [file elife-81549-fig5-data1.zip]

Archive with 53 entries (38 files):
- Figure_5_source_data/
- Figure_5_source_data/Figure_5_panel_AB_source_data/
- Figure_5_source_data/Figure_5_panel_AB_source_data/panel_ab.ai
- Figure_5_source_data/Figure_5_panel_CD_source_data/
- Figure_5_source_data/Figure_5_panel_CD_source_data/cdkn1a++_24hpi-Image Export-01/
- Figure_5_source_data/Figure_5_panel_CD_source_data/cdkn1a++_24hpi-Image Export-01/cdkn1a++_24hpi-Image Export-01_c1-2.tif
- Figure_5_source_data/Figure_5_panel_CD_source_data/cdkn1a++_24hpi-Image Export-01/cdkn1a++_24hpi-Image Export-01_c1.tif
- Figure_5_source_data/Figure_5_panel_CD_source_data/cdkn1a++_24hpi-Image Export-01/cdkn1a++_24hpi-Image Export-01_c2.tif
- Figure_5_source_data/Figure_5_panel_CD_source_data/cdkn1a++_24hpi.czi
- Figure_5_source_data/Figure_5_panel_CD_source_data/cdkn1a++_before-Image Export-02/
- Figure_5_source_data/Figure_5_panel_CD_source_data/cdkn1a++_before-Image Export-02/cdkn1a++_before-Image Export-02_c1-2.tif
- Figure_5_source_data/Figure_5_panel_CD_source_data/cdkn1a++_before-Image Export-02/cdkn1a++_before-Image Export-02_c1.tif
- Figure_5_source_data/Figure_5_panel_CD_source_data/cdkn1a++_before-Image Export-02/cdkn1a++_before-Image Export-02_c2.tif
- Figure_5_source_data/Figure_5_panel_CD_source_data/cdkn1a++_before.czi
- Figure_5_source_data/Figure_5_panel_CD_source_data/cdkn1aki+_24hpi-Image Export-03/
- Figure_5_source_data/Figure_5_panel_CD_source_data/cdkn1aki+_24hpi-Image Export-03/cdkn1aki+_24hpi-Image Export-03_c1-2.tif
- Figure_5_source_data/Figure_5_panel_CD_source_data/cdkn1aki+_24hpi-Image Export-03/cdkn1aki+_24hpi-Image Export-03_c1.tif
- Figure_5_source_data/Figure_5_panel_CD_source_data/cdkn1aki+_24hpi-Image Export-03/cdkn1aki+_24hpi-Image Export-03_c2.tif
- Figure_5_source_data/Figure_5_panel_CD_source_data/cdkn1aki+_24hpi.czi
- Figure_5_source_data/Figure_5_panel_CD_source_data/cdkn1aki+_before-Image Export-04/
- Figure_5_source_data/Figure_5_panel_CD_source_data/cdkn1aki+_before-Image Export-04/cdkn1aki+_before-Image Export-04_c1-2.tif
- Figure_5_source_data/Figure_5_panel_CD_source_data/cdkn1aki+_before-Image Export-04/cdkn1aki+_before-Image Export-04_c1.tif
- Figure_5_source_data/Figure_5_panel_CD_source_data/cdkn1aki+_before-Image Export-04/cdkn1aki+_before-Image Export-04_c2.tif
- Figure_5_source_data/Figure_5_panel_CD_source_data/cdkn1aki+_before.czi
- Figure_5_source_data/Figure_5_panel_EFG_source_data/
- Figure_5_source_data/Figure_5_panel_EFG_source_data/ki_GFP_NTR.xlsx
- Figure_5_source_data/Figure_5_panel_EFG_source_data/ki_p21.xlsx
- Figure_5_source_data/Figure_5_panel_EFG_source_data/qRT-PCR_rpl13a_ntr_gfp/
- Figure_5_source_data/Figure_5_panel_EFG_source_data/qRT-PCR_rpl13a_ntr_gfp/2021-02-19_qRT_rpl13a_p21_eGFP_NTR.pltd
- Figure_5_source_data/Figure_5_panel_EFG_source_data/qRT-PCR_rpl13a_ntr_gfp/Johannes_2021-02-19 15-41-36_CT013043.pcrd
- Figure_5_source_data/Figure_5_panel_EFG_source_data/qRT-PCR_rpl13a_p21/
- Figure_5_source_data/Figure_5_panel_EFG_source_data/qRT-PCR_rpl13a_p21/2021-02-22_qRT_rpl13a_p21.pltd
- Figure_5_source_data/Figure_5_panel_EFG_source_data/qRT-PCR_rpl13a_p21/Johannes_2021-02-22 15-58-25_CT013043.pcrd
- Figure_5_source_data/Figure_5_panel_EFG_source_data/qRT_graphs_ki_embryos_p21_egf_ntr.pzfx
- Figure_5_source_data/Figure_5_panel_H_source_data/
- Figure_5_source_data/Figure_5_panel_H_source_data/p21_kiki_old_liver_GFPendogen_a-GFPr_dsRed_aGFPm_Cy5_20x_3_laengs_stack_MIP.czi
- Figure_5_source_data/Figure_5_panel_H_source_data/p21_kiki_young_liver_GFPendogen_a-GFPr_dsRed_aGFPm_Cy5_20x_1_laengs_stack_MIP.czi
- Figure_5_source_data/Figure_5_panel_I_source_data/
- Figure_5_source_data/Figure_5_panel_I_source_data/Analysis_FACS_graph.pzfx
- Figure_5_source_data/Figure_5_panel_I_source_data/FACS_data_analysis/
- Figure_5_source_data/Figure_5_panel_I_source_data/FACS_data_analysis/Analysis_FACS_kidney.xlsx
- Figure_5_source_data/Figure_5_panel_I_source_data/FACS_data_analysis/kidney_female-Batch_Analysis_23012023124322.pdf
- Figure_5_source_data/Figure_5_panel_I_source_data/FACS_data_analysis/kidney_male-Batch_Analysis_23012023124440.pdf
- Figure_5_source_data/Figure_5_panel_I_source_data/FACS_raw_data/
- Figure_5_source_data/Figure_5_panel_I_source_data/FACS_raw_data/Female_kidney_p21ki-Batch_Analysis_11012023180021.pdf
- Figure_5_source_data/Figure_5_panel_I_source_data/FACS_raw_data/Male_kidney_p21ki-Batch_Analysis_12012023171103.pdf
- Figure_5_source_data/Figure_5_panel_JKLM_source_data/
- Figure_5_source_data/Figure_5_panel_JKLM_source_data/17days_ki-ki.tif
- Figure_5_source_data/Figure_5_panel_JKLM_source_data/17days_wt.tif
- Figure_5_source_data/Figure_5_panel_JKLM_source_data/17days_wt_withScale.tif
- Figure_5_source_data/Figure_5_panel_JKLM_source_data/4days_ki-ki.tif
- Figure_5_source_data/Figure_5_panel_JKLM_source_data/4days_wt.tif
- Figure_5_source_data/Figure_5_panel_JKLM_source_data/Thumbs.db
