# Supplementary material for: Generation of a transparent killifish line through multiplex CRISPR/Cas9mediated gene inactivation
Source: eLife. 2023 Feb 23;12:e81549. doi: 10.7554/eLife.81549 (PMC10010688; doi:10.7554/eLife.81549)
Supplement: Figure 5—figure supplement 1—source data 1. [file elife-81549-fig5-figsupp1-data1.zip]

Archive with 19 entries (14 files):
- Figure_5_figure_supplement_1_source_data/
- Figure_5_figure_supplement_1_source_data/Figure_5_figure_supplement_1_panel_A_source_data/
- Figure_5_figure_supplement_1_source_data/Figure_5_figure_supplement_1_panel_A_source_data/Figure_5_figure_supplement_1_panel_a_source_data.pdf
- Figure_5_figure_supplement_1_source_data/Figure_5_figure_supplement_1_panel_A_source_data/Figure_5_figure_supplement_1_panel_a_source_data.pptx
- Figure_5_figure_supplement_1_source_data/Figure_5_figure_supplement_1_panel_A_source_data/Figure_5_figure_supplement_1_panel_a_source_data.tif
- Figure_5_figure_supplement_1_source_data/Figure_5_figure_supplement_1_panel_A_source_data/Originals_Sequencing_data/
- Figure_5_figure_supplement_1_source_data/Figure_5_figure_supplement_1_panel_A_source_data/Originals_Sequencing_data/cdkn1a_10/
- Figure_5_figure_supplement_1_source_data/Figure_5_figure_supplement_1_panel_A_source_data/Originals_Sequencing_data/cdkn1a_10/p21_#10_F.ab1
- Figure_5_figure_supplement_1_source_data/Figure_5_figure_supplement_1_panel_A_source_data/Originals_Sequencing_data/cdkn1a_10/p21_#10_F.pdf
- Figure_5_figure_supplement_1_source_data/Figure_5_figure_supplement_1_panel_A_source_data/Originals_Sequencing_data/cdkn1a_10/p21_#10_F.scf
- Figure_5_figure_supplement_1_source_data/Figure_5_figure_supplement_1_panel_A_source_data/Originals_Sequencing_data/cdkn1a_10/p21_#10_F.seq
- Figure_5_figure_supplement_1_source_data/Figure_5_figure_supplement_1_panel_A_source_data/Originals_Sequencing_data/cdkn1a_10/p21_#10_F.seq.clipped
- Figure_5_figure_supplement_1_source_data/Figure_5_figure_supplement_1_panel_A_source_data/Originals_Sequencing_data/cdkn1a_sequencing.docx
- Figure_5_figure_supplement_1_source_data/Figure_5_figure_supplement_1_panel_B_source_data/
- Figure_5_figure_supplement_1_source_data/Figure_5_figure_supplement_1_panel_B_source_data/Figure_5_figure_supplement_1_panel_b(1)_source_data.tif
- Figure_5_figure_supplement_1_source_data/Figure_5_figure_supplement_1_panel_B_source_data/Figure_5_figure_supplement_1_panel_b(2)_source_data.tif
- Figure_5_figure_supplement_1_source_data/Figure_5_figure_supplement_1_panel_B_source_data/Figure_5_figure_supplement_1_panel_b_source_data.pdf
- Figure_5_figure_supplement_1_source_data/Figure_5_figure_supplement_1_panel_B_source_data/Figure_5_figure_supplement_1_panel_b_source_data.pptx
- Figure_5_figure_supplement_1_source_data/Figure_5_figure_supplement_1_panel_B_source_data/Thumbs.db
