# Supplementary material for: Generation of a transparent killifish line through multiplex CRISPR/Cas9mediated gene inactivation
Source: eLife. 2023 Feb 23;12:e81549. doi: 10.7554/eLife.81549 (PMC10010688; doi:10.7554/eLife.81549)
Supplement: Figure 5—figure supplement 2—source data 1. [file elife-81549-fig5-figsupp2-data1.zip]

Archive with 9 entries (5 files):
- Figure_5_figure_supplement_2_source_data/
- Figure_5_figure_supplement_2_source_data/Figure_5_figure_supplement_2_panel_A_source_data/
- Figure_5_figure_supplement_2_source_data/Figure_5_figure_supplement_2_panel_A_source_data/Publication_License_panel_a.pdf
- Figure_5_figure_supplement_2_source_data/Figure_5_figure_supplement_2_panel_B_source_data/
- Figure_5_figure_supplement_2_source_data/Figure_5_figure_supplement_2_panel_B_source_data/Publication_License_panel_b.pdf
- Figure_5_figure_supplement_2_source_data/Figure_5_figure_supplement_2_panel_C_source_data/
- Figure_5_figure_supplement_2_source_data/Figure_5_figure_supplement_2_panel_C_source_data/cells Mtz_ qRT-data_calculation_table-AKR1.xlsx
- Figure_5_figure_supplement_2_source_data/Figure_5_figure_supplement_2_panel_C_source_data/qRT-PCR_2023-01-11 16-49-49_CT013043.pcrd
- Figure_5_figure_supplement_2_source_data/Figure_5_figure_supplement_2_panel_C_source_data/qRT-PCR_graphs.pzfx
